# Supplementary material for: Transcriptome analysis of flowering regulation by sowing date in Japonica Rice (Oryza sativa L.)
Source: Sci Rep. 2021 Jul 22;11:15026. doi: 10.1038/s41598-021-94552-3 (PMC8298600; doi:10.1038/s41598-021-94552-3)
Supplement: Supplementary file 1 — Supplementary Table S1. [file 41598_2021_94552_MOESM1_ESM.xlsx]

## Sheet: Sheet1
Table S1 Sequence data quality and mapping rate in this study
Sample	Treat	rep	Clean reads	Clean bases	Error rate(%)	Q20(%)	Q30(%)	GC content(%)	Total mapped	Multiple mapped	Uniquely mapped
Leaf	NCK	1	56539292	8422172354	0.0228	98.96	96.45	52.18	54642690	2184634(3.86%)	52458056(92.78%)
	NCK	2	51635452	7688190030	0.0229	98.9	96.27	53.02	50071331	1779195(3.45%)	48292136(93.53%)
	NCK	3	50441062	7494784798	0.0229	98.91	96.31	52.27	48883296	1866757(3.7%)	47016539(93.21%)
	YCK	1	49351088	7367766223	0.0228	98.94	96.43	53.59	47395668	2234002(4.53%)	45161666(91.51%)
	YCK	2	46658182	6988534166	0.0227	98.96	96.51	52.39	44892216	1897394(4.07%)	42994822(92.15%)
	YCK	3	45143720	6711834235	0.0227	98.96	96.52	52.38	43314521	1494231(3.31%)	41820290(92.64%)
	NT	1	51790174	7732416838	0.0228	98.95	96.44	52.93	50019282	1787381(3.45%)	48231901(93.13%)
	NT	2	54356924	8105894354	0.0227	98.98	96.54	52.33	52561533	1873000(3.45%)	50688533(93.25%)
	NT	3	53150346	7909137457	0.0229	98.91	96.33	52.33	51440705	1789024(3.37%)	49651681(93.42%)
	YT	1	49510096	7356185212	0.0229	98.9	96.31	51.56	46915493	1729394(3.49%)	45186099(91.27%)
	YT	2	41506274	6177631696	0.0256	97.74	93.61	52.36	39233317	1126428(2.71%)	38106889(91.81%)
	YT	3	45876424	6835584569	0.023	98.85	96.16	52.54	43561023	2526765(5.51%)	41034258(89.45%)
Panicle	NCK	1	49540226	7355383891	0.023	98.84	96.14	51.25	47140207	1343869(2.71%)	45796338(92.44%)
	NCK	2	47913960	7092617621	0.0228	98.91	96.38	50.88	44511831	1401852(2.93%)	43109979(89.97%)
	NCK	3	50377838	7526233549	0.0232	98.77	95.9	52.54	48488586	1553247(3.08%)	46935339(93.17%)
	YCK	1	52233366	7764941520	0.0228	98.93	96.46	51.56	48967437	1946255(3.73%)	47021182(90.02%)
	YCK	2	43254762	6434534655	0.023	98.85	96.15	51.56	40558971	1175154(2.72%)	39383817(91.05%)
	YCK	3	47006372	6996380747	0.0228	98.95	96.45	51.49	44684169	1430148(3.04%)	43254021(92.02%)
	NT	1	57004514	8485105930	0.0228	98.95	96.44	51.41	55092305	2017281(3.54%)	53075024(93.11%)
	NT	2	45637604	6810608414	0.023	98.86	96.24	52.26	43977320	1540339(3.38%)	42436981(92.99%)
	NT	3	52226422	7744592618	0.023	98.85	96.13	51.98	50435855	1796485(3.44%)	48639370(93.13%)
	YT	1	48191176	7188208920	0.0227	98.97	96.52	51.82	45873816	1430386(2.97%)	44443430(92.22%)
	YT	2	51344072	7633027108	0.023	98.85	96.18	51.67	48766808	1585123(3.09%)	47181685(91.89%)
	YT	3	52136072	7756978929	0.0228	98.95	96.47	51.23	49515364	1532638(2.94%)	47982726(92.03%)
