# Supplementary material for: Transcriptome analysis of flowering regulation by sowing date in Japonica Rice (Oryza sativa L.)
Source: Sci Rep. 2021 Jul 22;11:15026. doi: 10.1038/s41598-021-94552-3 (PMC8298600; doi:10.1038/s41598-021-94552-3)
Supplement: Supplementary file 2 — Supplementary Table S2. [file 41598_2021_94552_MOESM2_ESM.xlsx]

## Sheet: Sheet1
Table S2 DEGs in the plant circadian rhythm pathway
			Leaf												Panicle
Gene_name	RAP db	Gene_description	NCK-1	NCK-2	NCK-3	YCK-1	YCK-2	YCK-3	NT-1	NT-2	NT-3	YT-1	YT-2	YT-3	NCK-1	NCK-2	NCK-3	YCK-1	YCK-2	YCK-3	NT-1	NT-2	NT-3	YT-1	YT-2	YT-3
LOC107279948	Os02g0114900	WD repeat-containing protein RUP2	24.6	37.44	31.68	10.11	11.9	11.4	7.46	5.22	7.23	0.9	0.77	0.33	1.84	0.91	1.2	1.64	1.83	1.34	1.14	1.87	2.59	0.05	0.1	0.1
LOC4325329	Os01g0182600	protein GIGANTEA-like, transcript variant X3	120.44	97.76	123.58	211.7	294.88	259.46	172.3	172.7	152.16	1204.75	993.25	985.54	41.08	42.68	37.48	125.63	96.76	117.66	68.51	66.98	70	661.86	653.19	692.31
LOC4327931	Os01g0566050	ELF3-like protein 2	0.74	1.14	0.81	0.57	0.59	0.18	1.16	1.18	0.76	48.39	45.37	46.42	13.89	13.85	19.01	5.85	8.49	10.94	12.61	10.99	9.19	18.97	21.57	15.57
LOC4329738	Os02g0573200	cryptochrome-1, transcript variant X1	66.41	68.91	62.78	50.64	46.38	42.1	34.99	36.5	30.82	54.04	53.77	52.01	17.23	12.28	21.04	22.2	15.6	17.84	9.41	14.75	17.39	21.05	21.26	17.25
LOC4330868	Os02g0771100	E3 ubiquitin-protein ligase COP1	115.17	116.04	117.56	106.36	108.28	104.01	92.24	79.79	68.82	34.44	30.55	20.37	23.71	15.17	29.13	18.04	18.84	17.99	15.29	22.08	24.3	21.3	17.09	19.76
LOC4336008	Os04g0452100	cryptochrome-1, transcript variant X1	83.96	88.96	79.43	99.88	106.18	97.62	70.41	62.98	60.16	68.11	61.66	65.58	19.42	18.3	23.51	25.06	16.9	19.6	8.21	13.6	16.28	26.39	24.6	22.95
LOC4340184	Os06g0157500	protein RICE FLOWERING LOCUS T 1-like	25.16	16.52	14.66	14.21	5.21	4.53	12.61	10.76	5.84	35.25	14.28	23.5	1.83	1.62	1.73	6.51	2.31	4.92	0.73	0.35	1.73	1.18	0.62	1.1
LOC4340746	Os06g0275000	zinc finger protein HD1-like	0.22	0.12	0.2	0.17	0	0	0.32	0.04	0.3	8.2	4.7	6.6	0.42	0.6	0.17	0.46	0.53	0.85	0.35	1.04	0.39	1.69	2.52	1.37
LOC4341272	Os06g0552900	protein FLOWERING LOCUS T, transcript variant X1	1.75	2.36	1.32	5.55	4.97	5.84	6.56	11.26	13.39	8.85	11.79	7.27	3.04	3.2	2.06	2.02	2.24	5.14	5.8	1.48	2.7	4.32	4.14	5.83
LOC4347557	Os09g0513500	uncharacterized LOC4347557, transcript variant X24	2.53	4.05	2.58	1.92	1.31	0.8	3.61	5.65	5.89	7.01	7.26	5.07	10.48	13.11	6.75	8.05	12.43	8.89	8.71	8.99	8.7	8.9	7.54	9.93
LOC4350698	Os11g0547000	adagio-like protein 3, transcript variant X1	0	0.06	0	0.66	0.42	0.44	1.83	1.93	2.42	155.22	141.41	142.65	4.03	2.86	2.07	5.4	5.31	10.47	16.51	7.61	4.3	95.2	93.04	108.35
LOC9268282	Os09g0513500	protein FLOWERING LOCUS T, transcript variant X2	6.64	9.15	3.51	3.28	1.72	0.73	4.05	2.75	0.83	4.17	0.97	1.82	3.25	11.21	3.88	6.8	3.01	7.97	2.46	4.39	4.37	1.51	1.39	2.41
